# Supplementary material for: Mediated Plastid RNA Editing in Plant Immunity
Source: PLoS Pathog. 2013 Oct 31;9(10):e1003713. doi: 10.1371/journal.ppat.1003713 (PMC3814343; doi:10.1371/journal.ppat.1003713)
Supplement: Table S1 — Genes ID co-expressed with OCP3 in cluster 59, their functional annotation and MapMan classification term derived from cluster 59, as appearing in the gene network generated using the AraGenNet platform ( http://aranet.mpimp-golm.mpg.de/aranet ; Mutwil et al., 2010). (XLSX) [file ppat.1003713.s009.xlsx]

## Sheet: Hoja1
OCP3 coexpressed genes in cluster 59	Supplementary Table SI. OCP3 GENE VECINITY NETWORK (CLUSTER 59).
ProbesetID	TranscriptID	Annotation	MapManTerm
246509_at	at5g16715	tRNA synthetase class I (I, L, M and V) family protein, similar to SP:P11931 Valyl_tRNA synthetase (EC 6,1,1,9) (Valine__tRNA ligase) (VALRS) {Bacillus stearothermophilus}; contains Pfam profile PF00133: tRNA synthetases class I (I, L, M and V)	29.1.9
258534_at	at3g06730	thioredoxin family protein, contains Pfam profile: PF00085 Thioredoxin	21.1
250529_at	at5g08610	DEAD box RNA helicase (RH26), strong similarity to RNA helicase RH26 (Arabidopsis thaliana) GI:3776025; contains Pfam profiles PF00270: DEAD/DEAH box helicase, PF00271: Helicase conserved C_terminal domain; identical to cDNA DEAD box RNA helicase, RH26 GI:3776024	27.1.2
255482_at	at4g02510	chloroplast outer membrane protein, putative, similar to chloroplast protein import component Toc159 (Pisum sativum) GI:8489806, chloroplast outer envelope protein 86 (Pisum sativum) GI:599958, GTP_binding protein (Pisum sativum) GI:576509	29.3.3
249874_at	at5g23070	thymidine kinase, putative, similar to thymidine kinase (Oryza sativa) SWISS_PROT:O81263	23.3.2.3
254502_at	at4g20130	ribulose_1,5 bisphosphate carboxylase/oxygenase large subunit N_methyltransferase_related, contains weak similarity to Swiss_Prot:P94026 ribulose_1,5 bisphosphate carboxylase/oxygenase large subunit N_ methyltransferase, chloroplast precursor (Ribulose_ bisphosphate_carboxylase)_lysine N_methyltransferase, RuBisCO methyltransferase, RuBisco LSMT, rbcMT) (Nicotiana tabacum)	1.3.13
248105_at	at5g55280	cell division protein FtsZ, chloroplast, putative (FTSZ), identical to SP:Q42545 Cell division protein ftsZ homolog, chloroplast precursor {Arabidopsis thaliana}; similar to FtsZ1 (Tagetes erecta) GI:8896066; contains Pfam profiles PF00091: Tubulin/FtsZ family, GTPase domain, PF03953: Tubulin/FtsZ family, C_terminal domain	31.2
265076_at	at1g55490	RuBisCO subunit binding_protein beta subunit, chloroplast / 60 kDa chaperonin beta subunit / CPN_60 beta, identical to SWISS_PROT:P21240_ RuBisCO subunit binding_protein beta subunit, chloroplast precursor (60 kDa chaperonin beta subunit, CPN_60 beta) (Arabidopsis thaliana)	1.3.13
264811_at	at1g08640	expressed protein	35.2
264698_at	at1g70200	RNA recognition motif (RRM)_containing protein, contains INTERPRO:IPR000504 RNA_binding region RNP_1 (RNA recognition motif) domain	27.4
255465_at	at4g02990	mitochondrial transcription termination factor family protein / mTERF family protein, weak similarity to mtDBP protein (Paracentrotus lividus) GI:4584695; contains Pfam profile PF02536: mTERF	27.3.99
252410_at	at3g47450	expressed protein	35.2
258051_at	at3g16260	metallo_beta_lactamase family protein	35.1
263053_at	at2g13440	glucose_inhibited division family A protein, similar to GidA from Pseudomonas syringae (GI:10764670); contains Pfam profile PF01134 Glucose inhibited division protein A	30.1.1
263471_at	at2g31890	expressed protein	35.2
249900_at	at5g22640	MORN (Membrane Occupation and Recognition Nexus) repeat_containing protein, contains Pfam profile PF02493: MORN repeat	33.99
250884_at	at5g03940	signal recognition particle 54 kDa protein, chloroplast / 54 chloroplast protein / SRP54 (FFC), identical to Swiss_Prot:P37107 signal recognition particle 54 kDa protein, chloroplast precursor (SRP54) (54 chloroplast protein) (54CP) (FFC) (Arabidopsis thaliana)	29.3.3
267553_s_at	at2g32180;at2g32650	[expressed protein ];[expressed protein, contains Pfam PF05899: Protein of unknown function (DUF861) ]	35.2
263488_at	at2g31840	expressed protein	35.2
258554_at	at3g06980	DEAD/DEAH box helicase, putative, contains Pfam profile: PF00270 DEAD/DEAH box helicase	28.1
257759_at	at3g23070	expressed protein, contains Pfam domain, PF04581: Protein of unknown function (DUF578)	35.2
255691_at	at4g00370	sugar transporter family protein, contains Pfam profile PF00083: major facilitator superfamily protein	34.2
248634_at	at5g49030	tRNA synthetase class I (I, L, M and V) family protein, similar to SP:P41972 Isoleucyl_tRNA synthetase (EC 6,1,1,5) (Isoleucine__tRNA ligase) (IleRS) {Staphylococcus aureus}; contains Pfam profile PF00133: tRNA synthetases class I (I, L, M and V)	29.1.5
262086_at	at1g56050	GTP_binding protein_related, similar to GTP_binding protein GI:10176676 from (Bacillus halodurans)	30.5
254011_at	at4g26370	antitermination NusB domain_containing protein, contains Pfam profile: PF01029 NusB family	33.99
247235_at	at5g64580	AAA_type ATPase family protein, similar to zinc dependent protease (Arabidopsis thaliana) GI:7650138; contains Pfam profile PF00004: ATPase AAA family	29.5.9
257903_at	at3g28460	expressed protein, contains Pfam PF03602: Conserved hypothetical protein 95	35.2
264806_at	at1g08610	pentatricopeptide (PPR) repeat_containing protein, contains Pfam profile PF01535: PPR repeat	35.1.5
255791_at	at2g33430	plastid developmental protein DAG, putative, similar to DAG protein, chloroplast precursor (Garden snapdragon) SWISS_PROT:Q38732	33.99
249193_at	at5g42480	DNAJ plastid division protein (ARC6), almost identical to dnaJ plastid division protein ARC6 (GI:33436339) (Arabidopsis thaliana);low similarity to cell division protein Ftn2 (Synechococcus sp, PCC 7942) GI:16226084; contains Pfam profile PF00226: DnaJ domain	20.2.1
249026_at	at5g44785	expressed protein, contains Pfam PF05329: Protein of unknown function (DUF731)	35.2
266648_at	at2g25840	tRNA synthetase class I (W and Y) family protein, contains Pfam profile: PF00579 tRNA synthetases class I (W and Y)	29.1
246074_at	at5g20130	expressed protein	35.2
249993_at	at5g18570	GTP1/OBG family protein, similar to SP:P20964 Spo0B_associated GTP_binding protein {Bacillus subtilis}; contains Pfam profile PF01018: GTP1/OBG family	30.5
258585_at	at3g04340	FtsH protease family protein, similar to chloroplast FtsH protease (Arabidopsis thaliana) GI:1483215; contains Pfam profiles PF01434: Peptidase family M41, PF00004: ATPase AAA family	29.5.7
249404_at	at5g40160	ankyrin repeat family protein (EMB506), identical to ankyrin repeat protein EMB506 (Arabidopsis thaliana) GI:5911312; contains ankyrin repeats, Pfam:PF00023	31.1
263864_at	at2g04530	RNase Z, 97% identical to RNase Z (GI:20975607) (Arabidopsis thaliana); similar to RNase Z (GI:20975609) (Arabidopsis thaliana); identical to cDNA RNase Z (At2g04530) GI:20975606	27.1.19
246040_at	at5g19370	rhodanese_like domain_containing protein / PPIC_type PPIASE domain_containing protein, low similarity to MPT_synthase sulfurylase (Synechococcus sp, PCC 7942) GI:2950364; contains Pfam profiles PF00581: Rhodanese_like domain, PF00639: PPIC_type PPIASE domain; identical to cDNA peptidyl_prolyl cis_trans isomerase GI:2246379	26.23
262573_at	at1g15390	peptide deformylase, mitochondrial / polypeptide deformylase 1A (PDF1A), nearly identical to SP:Q9FV53 Peptide deformylase, mitochondrial precursor (EC 3,5,1,88) (PDF) (Polypeptide deformylase) {Arabidopsis thaliana}; contains Pfam profile PF01327: polypeptide deformylase; supporting cDNA gi:11320951:gb:AF250959,1:AF250959	26.1
252362_at	at3g48500	expressed protein	35.2
259363_at	at1g13270	metallopeptidase M24 family protein, similar to SP:Q01662 Methionine aminopeptidase 1 precursor (EC 3,4,11,18) {Saccharomyces cerevisiae}; contains Pfam profile PF00557: metallopeptidase family M24	29.5.7
267562_at	at2g39670	radical SAM domain_containing protein, similar to hypothetical protein PIR:S76698:S76698 contains Pfam profile PF04055: radical SAM domain protein	35.1
260343_at	at1g69200	pfkB_type carbohydrate kinase family protein, contains Pfam profile: PF00294 pfkB family carbohydrate kinase	2.2.1.1
260815_at	at1g06950	Encodes a protein thought to be a part of the translocon at the chloroplast inner envelope, Involved in protein import into the chloroplast and chloroplast biogenesis,	29.3.3
252122_at	at3g51140	expressed protein	35.2
257891_at	at3g17170	ribosomal protein S6 family protein (RFC3), annotation temporarily based on supporting cDNA gi:15620809:dbj:AB057424,1:; contains TIGRfam TIGR00166 and Pfam PF01250 profiles ribosomal protein S6,	29.2.1.1.3.1.6
261540_at	at1g63610	expressed protein	35.2
262937_at	at1g79560	encodes an FtsH protease that is localized to the chloroplast	29.5.7
255328_at	at4g04350	leucyl_tRNA synthetase, putative / leucine__tRNA ligase, putative, similar to SP:P36430 Leucyl_tRNA synthetase (EC 6,1,1,4) (Leucine__tRNA ligase) (LeuRS) {Bacillus subtilis}; contains Pfam profile PF00133: tRNA synthetases class I (I, L, M and V)	29.1.4
253566_at	at4g31210	DNA topoisomerase family protein, similar to DNA Topoisomerase I (SP:Q9X3X7) {Zymomonas mobilis}	28.1
262370_at	at1g73090	expressed protein	35.2
265991_at	at2g24120	DNA_directed RNA polymerase, chloroplast (RPOPT), identical to SP:O24600 DNA_directed RNA polymerase, chloroplast precursor (EC 2,7,7,6) {Arabidopsis thaliana}	27.2
265139_at	at1g51310	tRNA methyl transferase family protein, contains Pfam PF03054: tRNA methyl transferase profile; similar to tRNA (5_methylaminomethyl_2_thiouridylate)_methyltransferase (EC 2,1,1,61), (Swiss_Prot:Q8ZPZ4) (Salmonella typhimurium)	27.1
253233_at	at4g34290	SWIB complex BAF60b domain_containing protein, contains Pfam profile PF02201: BAF60b domain of the SWIB complex	35.1
252904_at	at4g39620	pentatricopeptide (PPR) repeat_containing protein, contains Pfam profile PF01535: PPR repeat	35.1.5
257756_at	at3g18680	aspartate/glutamate/uridylate kinase family protein, similar to UMP_kinase GB:CAB38122 gi:4468612 from (Lactococcus lactis) ; contains Pfam profile PF00696: Amino acid kinase family	23.4.3
263209_at	at1g10522	expressed protein	35.2
258149_at	at3g18110	pentatricopeptide (PPR) repeat_containing protein, contains Pfam profile: PF01535 PPR repeat	33.99
251442_at	at3g59980	tRNA_binding region domain_containing protein, similar to SP:O54873 Multisynthetase complex auxiliary component p43 (Contains: Endothelial_monocyte activating polypeptide II (EMAP_II) (Small inducible cytokine subfamily E member 1)) {Cricetulus griseus}; contains Pfam profile PF01588: Putative tRNA binding domain	27.4
252277_at	at3g49470	nascent polypeptide_associated complex (NAC) domain_containing protein, similar to alpha_NAC, non_muscle form (Mus musculus) GI:1666690; contains Pfam profile PF01849: NAC domain	29.2.4
266521_at	at2g24020	expressed protein, contains Pfam domain PF02575: Uncharacterized BCR, YbaB family COG0718	35.2
251935_at	at3g54090	pfkB_type carbohydrate kinase family protein, contains Pfam profile: PF00294 pfkB family carbohydrate kinase	2.2.1.1
264069_at	at2g28000	RuBisCO subunit binding_protein alpha subunit, chloroplast / 60 kDa chaperonin alpha subunit / CPN_60 alpha, identical to SWISS_PROT:P21238_ RuBisCO subunit binding_protein alpha subunit, chloroplast precursor (60 kDa chaperonin alpha subunit, CPN_60 alpha) (Arabidopsis thaliana)	1.3.13
245494_at	at4g16390	chloroplastic RNA_binding protein P67, putative, nearly identical to 67kD chloroplastic RNA_binding protein, P67 (Arabidopsis thaliana) GI:9755842	35.1.5
247386_at	at5g63420	metallo_beta_lactamase family protein	33.99
260398_at	at1g72320	pumilio/Puf RNA_binding domain_containing protein, contains Pfam profile: PF00806 Pumilio_family RNA binding domains (aka PUM_HD, Pumilio homology domain) (5 copies)	35.1.12
266863_at	at2g26930	4_diphosphocytidyl_2_C_methyl_D_erythritol kinase (CMK) (CDPMEK), identical to 4_diphosphocytidyl_2_C_methyl_D_erythritol kinase, chloroplast precursor (CMK) (4_(cytidine_5'_diphospho)_2_C_methyl_ D_erythritol kinase)(CDPMEK) (Arabidopsis thaliana) SWISS_PROT:O81014	16.1.1.4
258034_at	at3g21300	RNA methyltransferase family protein, contains TIGRfam TIGR00479: RNA methyltransferase, TrmA family	26.1
252922_at	at4g39040	expressed protein, contains PF01985: Uncharacterised protein family	35.2
257857_s_at	at3g60500;at3g12990	[3' exoribonuclease family protein, similar to SP:Q06265 Exosome complex exonuclease RRP45 (Homo sapiens); contains Pfam profiles PF01138: 3' exoribonuclease family, domain 1, PF03725: 3' exoribonuclease family, domain 2 ];[3' exoribonuclease family protein, similar to SP:Q06265 Exosome complex exonuclease RRP45 (Homo sapiens); contains Pfam profiles PF01138: 3' exoribonuclease family, domain 1, …	27.1.19
250061_at	at5g17710	co_chaperone grpE family protein, similar to co_chaperone CGE1 precursor isoform a (Chlamydomonas reinhardtii) GI:15384277; contains Pfam profile PF01025: co_chaperone GrpE	29.6
257180_at	at3g13180	NOL1/NOP2/sun family protein / antitermination NusB domain_containing protein, low similarity to SP:P36929 SUN protein (FMU protein) {Escherichia coli}; contains Pfam profiles PF01189: NOL1/NOP2/sun family, PF01029: NusB family	27.4
264048_at	at2g22400	NOL1/NOP2/sun family protein, contains Pfam profile PF01189: NOL1/NOP2/sun family	35.1
264748_at	at1g70070	DEAD/DEAH box helicase, putative, similar to SP:P35207 Antiviral protein SKI2 {Saccharomyces cerevisiae}; contains Pfam profiles PF00270: DEAD/DEAH box helicase, PF00271: Helicase conserved C_terminal domain	28.1
260606_at	at2g43770	transducin family protein / WD_40 repeat family protein, contains 7 WD_40 repeats (PF00400); similar to U5 snRNP_specific 40 kDa protein (GI:3820594) (Homo sapiens)	35.1
266668_at	at2g29760	pentatricopeptide (PPR) repeat_containing protein, contains Pfam profile PF01535: PPR repeat	35.1.5
247376_at	at5g63310	nucleotide diphosphate kinase II, chloroplast (NDPK2), identical to SP:O64903 Nucleoside diphosphate kinase II, chloroplast precursor (NDK II) (NDP kinase II) (NDPK II) (NDPK Ia) (Arabidopsis thaliana); contains Pfam PF00334 : Nucleoside diphosphate kinase domain; contains Pfam profile PF00334: Nucleoside diphosphate kinase	23.4.10
249826_at	at5g23310	superoxide dismutase (Fe) / iron superoxide dismutase 3 (FSD3), identical to iron superoxide dismutase 3 (Arabidopsis thaliana) gi:3273757:gb:AAC24834	21.6
263679_at	at1g59990	DEAD/DEAH box helicase, putative (RH22), similar to RNA helicase GI:3776015 from (Arabidopsis thaliana); contains Pfam profiles PF00271: Helicase conserved C_terminal domain, PF00270: DEAD/DEAH box helicase; matches EST OAO811_2	28.1
248493_at	at5g51100	superoxide dismutase (Fe), putative / iron superoxide dismutase, putative, similar to Fe_superoxide dismutase precursor (Medicago sativa) gi:16974682:gb:AAL32441	21.6
264689_at	at1g09900	pentatricopeptide (PPR) repeat_containing protein, contains Pfam profile PF01535: PPR repeat	35.1.5
261296_at	at1g48460	expressed protein	35.2
252878_at	at4g39460	mitochondrial substrate carrier family protein	34.9
259013_at	at3g07430	YGGT family protein, contains Pfam profile PF02325: YGGT family (unknown function)	33.99
255447_at	at4g02790	GTP_binding family protein, contains Pfam domain, PF01926: GTPase of unknown function	30.5
263483_at	at2g04030	heat shock protein, putative, strong similarity to heat shock protein (Arabidopsis thaliana) GI:1906830; contains Pfam profiles PF02518: ATPase, histidine kinase_, DNA gyrase B_, and HSP90_like domain protein, PF00183: Hsp90 protein	20.2.1
258861_at	at3g02060	DEAD/DEAH box helicase, putative, similar to C_terminal half of transcription_repair coupling factor (TRCF) GB:Q55750 (Synechocystis PCC6803); contains Pfam profile: helicases conserved C_terminal domain	28.99
266801_at	at2g22870	expressed protein	33.99
259928_at	at1g34380	5'_3' exonuclease family protein, similar to DNA polymerase type I (Rhodothermus sp, 'ITI 518') gi:4090935:gb:AAC98908 ; contains Pfam profile PF02739: 5'_3' exonuclease, N_terminal resolvase_like domain	28.1
266889_at	at2g44640	expressed protein	35.2
267586_at	at2g41950	expressed protein	35.2
264031_at	at2g03780	translin family protein, similar to SP:Q99598 Translin_associated protein X (Translin_associated factor X) {Homo sapiens}; contains Pfam profile PF01997: Translin family	35.1
248201_at	at5g54180	mitochondrial transcription termination factor_related / mTERF_related, contains Pfam profile PF02536: mTERF	27.3.99
247702_at	at5g59500	expressed protein	35.2
248547_at	at5g50280	pentatricopeptide (PPR) repeat_containing protein, contains Pfam profile PF01535: PPR repeat	35.1.5
253438_at	at4g32520	glycine hydroxymethyltransferase, putative / serine hydroxymethyltransferase, putative / serine/threonine aldolase, putative, similar to serine hydroxymethyltransferase (Chlamydomonas reinhardtii) GI:17066746; contains Pfam profile PF00464: serine hydroxymethyltransferase	25.1
266957_at	at2g34640	expressed protein	27.3
259172_at	at3g03630	cysteine synthase, chloroplast, putative / O_acetylserine (thiol)_lyase, putative / O_acetylserine sulfhydrylase, putative, identical to SP:O22682 Probable cysteine synthase, chloroplast precursor {Arabidopsis thaliana}, similar to SP:P31300 Cysteine synthase, chloroplast precursor {Capsicum annuum}	13.1.5.3.1
254444_at	at4g20960	cytidine/deoxycytidylate deaminase family protein, similar to SP:P25539 Riboflavin biosynthesis protein ribD (Includes: Diaminohydroxyphosphoribosylaminopyrimidine deaminase (EC 3,5,4,26) (Riboflavin_specific deaminase); 5_amino_6_(5_ phosphoribosylamino)uracil reductase (EC 1,1,1,193) (HTP reductase)) {Escherichia coli}; contains Pfam profile PF00383: Cytidine and deoxycytidylate deaminase zinc_…	23.5.3
259138_s_at	at5g04130;at3g10270	[DNA topoisomerase, ATP_hydrolyzing, putative / DNA topoisomerase II, putative / DNA gyrase, putative, similar to SP:O50627 DNA gyrase subunit B (EC 5,99,1,3) {Bacillus halodurans}; contains Pfam profiles PF02518: ATPase, histidine kinase_, DNA gyrase B_, and HSP90_like domain protein, PF00204: DNA topoisomerase II (N_terminal region), PF00986: DNA gyrase, B subunit, carboxyl terminus, PF01751: T…	28.2
253912_at	no_match358	no_match358	35.2
256204_at	at1g50840	polI_like DNA polymerase, putative, similar to PolI_like DNA polymerase (Oryza sativa) GI:19912795 contains Pfam profiles PF01612: 3'_5' exonuclease, PF00476: DNA polymerase I family A	28.1
253635_at	at4g30620	expressed protein, contains Pfam domain PF02575: Uncharacterized BCR, YbaB family COG0718; contains similarity to complex interacting protein 9 (CIP9) GI: 32892212	35.2
250383_at	at5g11480	expressed protein	35.2
251669_at	at3g57180	expressed protein	35.2
252290_at	at3g49140	similar to expressed protein [Arabidopsis thaliana] (TAIR:At5g24060,1); similar to PPR986_12 [Physcomitrella patens] (GB:BAD67155,1); contains InterPro domain PPR repeat (InterPro:IPR002885)	35.1.5
261301_at	at1g48570	zinc finger (Ran_binding) family protein, contains Pfam domain, PF00641: Zn_finger in Ran binding protein and others	30.5
258048_at	at3g16290	FtsH protease, putative, contains similarity to cell division protein FtsH GI:1652085 from (Synechocystis sp, PCC 6803)	29.5.7
261493_at	at1g14410	DNA_binding protein_related, similar to DNA_binding protein p24 GI:9651810 from (Solanum tuberosum)	27.3.67
260384_at	at1g74040	2_isopropylmalate synthase 1 (IMS1), identical to 2_isopropylmalate synthase (IMS1) (Arabidopsis thaliana) GI:12330687; identical to cDNA 2_isopropylmalate synthase (IMS1) GI:12330686	13.1.4.4.1
256274_at	at3g12080	GTP_binding family protein, contains Pfam domain, PF01926: GTPase of unknown function	30.5
260125_at	at1g36390	co_chaperone grpE family protein, similar to co_chaperone CGE1 precursor isoform b (Chlamydomonas reinhardtii) GI:15384279; contains Pfam profile PF01025: co_chaperone GrpE	29.6
248854_at	at5g46580	pentatricopeptide (PPR) repeat_containing protein, contains similarity to 67kD chloroplastic RNA_binding protein, P67,1 (Raphanus sativus) GI:9755886; contains Pfam profile PF01535: PPR repeat	28.1
260283_at	at1g80480	PRLI_interacting factor L, putative, similar to PRLI_interacting factor L (Arabidopsis thaliana) GI:11139268; contains Pfam profile PF02492: Cobalamin synthesis protein/P47K	31.1
246057_at	at5g08400	expressed protein, predicted proteins, Arabidopsis thaliana and Synechocystis sp,	35.2
246003_at	at5g20720	20 kDa chaperonin, chloroplast (CPN21) (CHCPN10) (CPN20), identical to chloroplast 20 kDa chaperonin, chloroplast precursor (Protein Cpn21), chloroplast protein Cpn10, chloroplast chaperonin 10 (Ch_CPN10), SP:O65282 from (Arabidopsis thaliana); identical to cDNA chaperonin 20 GI:14587372	29.6
254181_at	at4g23940	FtsH protease, putative, contains similarity to zinc dependent protease GI:7650138 from (Arabidopsis thaliana)	29.5.7
257717_at	at3g18390	expressed protein, contains Pfam domain, PF04581: Protein of unknown function (DUF578)	33.99
248709_at	at5g48470	expressed protein	35.2
250181_at	at5g14460	pseudouridylate synthase TruB family protein, similar to SP:P09171 tRNA pseudouridine synthase B (EC 4,2,1,70) (tRNA pseudouridine 55 synthase) (Pseudouridylate synthase) (Uracil hydrolyase) {Escherichia coli O157:H7}; contains Pfam profile PF01509: TruB family pseudouridylate synthase (N terminal domain)	29.1.30
248339_at	at5g52520	tRNA synthetase class II (G, H, P and S) family protein, similar to SP:P07814 Bifunctional aminoacyl_tRNA synthetase (Includes: Glutamyl_tRNA synthetase (EC 6,1,1,17) (Glutamate__tRNA ligase); Prolyl_tRNA synthetase (EC 6,1,1,15) (Proline__tRNA ligase)) {Homo sapiens}; contains Pfam profiles PF00587: tRNA synthetase class II core domain (G, H, P, S and T), PF03129: Anticodon binding domain	29.1.40
248669_at	at5g48730	pentatricopeptide (PPR) repeat_containing protein, contains Pfam profile PF01535: PPR repeat	35.1.5
266575_at	at2g24060	translation initiation factor 3 (IF_3) family protein, similar to SP:P33319 Translation initiation factor IF_3 {Proteus vulgaris}; contains Pfam profiles PF00707: Translation initiation factor IF_3, C_terminal domain, PF05198: Translation initiation factor IF_3, N_terminal domain	29.2.3
262316_at	at2g48120	pale cress protein (PAC), identical to PAC (Arabidopsis thaliana) gi:1483213:emb:CAA65334	33.99
256983_at	at3g13470	chaperonin, putative, similar SWISS_PROT:P21240_ RuBisCO subunit binding_protein beta subunit, chloroplast precursor (60 kDa chaperonin beta subunit, CPN_60 beta) (Arabidopsis thaliana); contains Pfam:PF00118 domain, TCP_1/cpn60 chaperonin family	29.6
264468_at	at1g10310	short_chain dehydrogenase/reductase (SDR) family protein, contains INTERPRO family IPR002198 short_chain dehydrogenase/reductase (SDR) superfamily	26.22
253782_at	at4g28590	expressed protein	35.2
250421_at	at5g11270	OCP3; expressed protein	35.2
266608_at	at2g35500	shikimate kinase_related, low similarity to shikimate kinase precursor from Lycopersicon esculentum (SP:Q00497)	13.1.6.1.5
260586_at	at2g43630	expressed protein	35.2
248582_at	at5g49910	heat shock protein 70 / HSP70 (HSC70_7), identical to heat shock protein 70 (Arabidopsis thaliana) GI:6746592	20.2.1
257003_at	at3g14110	tetratricopeptide repeat (TPR)_containing protein, contains Pfam profile PF00515: TPR Domain	19.40
256052_at	at1g06960	small nuclear ribonucleoprotein U2B, putative / spliceosomal protein, putative, non_consensus splice donor GC at exon 4; similar to spliceosomal protein (U2B) GI:169588 from (Solanum tuberosum)	27.1.1
256466_at	at1g32580	plastid developmental protein DAG, putative, similar to DAG protein, chloroplast precursor (Garden snapdragon) SWISS_PROT:Q38732	33.99
256805_at	at3g20930	RNA recognition motif (RRM)_containing protein, contains Pfam profile: PF00076 RNA recognition motif	27.4
257730_at	at3g18420	tetratricopeptide repeat (TPR)_containing protein, contains Pfam profile: PF00515 tetratricopeptide repeat domain (TPR domain)	35.1.5
247826_at	at5g58480	glycosyl hydrolase family 17 protein, similar to elicitor inducible chitinase Nt_SubE76 GI:11071974 from (Nicotiana tabacum)	26.4
251278_at	at3g61780	expressed protein, ; expression supported by MPSS	35.2
265484_at	at2g15820	pentatricopeptide (PPR) repeat_containing protein, contains Pfam profiles PF01535: PPR repeat, PF03161 LAGLIDADG DNA endonuclease family	35.1.5
253816_at	at4g28210	expressed protein	35.2
256607_at	at3g32930	expressed protein	35.2
261762_at	at1g15510	pentatricopeptide (PPR) repeat_containing protein, contains INTERPRO:IPR002885 PPR repeats	35.1.5
263843_at	at2g37020	translin family protein, similar to SP:Q62348 Translin {Mus musculus}; contains Pfam profile PF01997: Translin family	35.1
265596_at	at2g20020	expressed protein	35.2
251920_at	at3g53900	uracil phosphoribosyltransferase, putative / UMP pyrophosphorylase, putative / UPRTase, putative, similar to SP:P50926 Uracil phosphoribosyltransferase (EC 2,4,2,9) (UMP pyrophosphorylase) (UPRTase) {Lactococcus lactis}; contains Pfam profile PF00156: Phosphoribosyl transferase domain	23.3.1.3
254427_at	at4g21190	pentatricopeptide (PPR) repeat_containing protein, contains Pfam profile PF01535: PPR repeat	35.1.5
252754_at	at3g43510	copia_like retrotransposon family, has a 2,3e_11 P_value blast match to GB:BAA11674 ORF(AA 1_1338) (Ty1_Copia_element) (Nicotiana tabacum)	28.1.1.3
252516_at	at3g46100	histidyl_tRNA synthetase / histidine__tRNA ligase, identical to histidyl_tRNA synthetase (Arabidopsis thaliana) GI:3659909	29.1.21
264121_at	at1g02280	GTP_binding protein (TOC33), identical to atToc33 protein (GI:11557973) (Arabidopsis thaliana); Carboxyl_terminal end highly similar to GTP_binding protein SP:U43377, location of EST gb:AA394770 and gb:R30089; identical to cDNA for chloroplast atToc33 protein GI:11557972	30.5
263212_at	at1g10510	leucine_rich repeat family protein, similar to ribonuclease inhibitor (GI:164639) (Sus scrofa (pig)); contains Pfam PF00560: Leucine Rich Repeat domains	33.99
253981_at	at4g26670	mitochondrial import inner membrane translocase subunit Tim17/Tim22/Tim23 family protein, weak similarity to SP:Q9Z0V8 Mitochondrial import inner membrane translocase subunit TIM17 A {Mus musculus}; contains Pfam profile PF02466: Mitochondrial import inner membrane translocase subunit Tim17	29.3.2
245426_at	at4g17540	expressed protein	35.2
255053_at	at4g09730	DEAD/DEAH box helicase, putative, RNA helicase _Mus musculus,PIR2:I84741	28.1
248679_at	at5g48830	expressed protein	35.2
259171_at	at3g03590	SWIB complex BAF60b domain_containing protein, contains Pfam profile PF02201: BAF60b domain of the SWIB complex	35.1
250080_at	at5g16620	hydroxyproline_rich glycoprotein family protein, contains proline rich extensin domains, INTERPRO:IPR002965	29.3.3
249764_at	at5g24020	septum site_determining protein (MIND), identical to MinD (Arabidopsis thaliana) GI:6759277; contains Pfam PF00991 : ParA family ATPase	31.2.5
254645_at	at4g18520	similar to pentatricopeptide (PPR) repeat_containing protein [Arabidopsis thaliana] (TAIR:At3g09040,1); similar to PPR986_12 [Physcomitrella patens] (GB:BAD67155,1); contains InterPro domain PPR repeat (InterPro:IPR002885)	35.1.5
253028_at	at4g38160	mitochondrial transcription termination factor_related / mTERF_related, contains Pfam profile PF02536: mTERF	27.3.99
251730_at	at3g56330	N2,N2_dimethylguanosine tRNA methyltransferase family protein, low similarity to SP:Q9P804 N(2),N(2)_dimethylguanosine tRNA methyltransferase (EC 2,1,1,32) (tRNA(guanine_26,N(2)_N(2)) methyltransferase) {Schizosaccharomyces pombe}; contains Pfam profile PF02005: N2,N2_dimethylguanosine tRNA methyltransferase	27.3.99
248235_at	at5g53860	expressed protein	35.2
246554_at	at5g15450	heat shock protein 100, putative / HSP100, putative / heat shock protein clpB, putative / HSP100/ClpB, putative, similar to HSP100/ClpB GI:9651530 (Phaseolus lunatus)	20.2.1
252473_s_at	at3g46610;at5g14350	[pentatricopeptide (PPR) repeat_containing protein, contains Pfam profile PF01535: PPR repeat ];[plastocyanin_like domain_containing protein, similar to NtEPc (Nicotiana tabacum) GI:4514716; contains Pfam profile PF02298: Plastocyanin_like domain ]	35.3
263433_at	at2g22240	inositol_3_phosphate synthase isozyme 2 / myo_inositol_1_phosphate synthase 2 / MI_1_P synthase 2 / IPS 2, identical to SP:Q38862 Myo_inositol_1_phosphate synthase isozyme 2 (EC 5,5,1,4) (MI_1_P synthase 2) (IPS 2) {Arabidopsis thaliana}	3.4.3
253295_at	at4g33760	tRNA synthetase class II (D, K and N) family protein, similar to SP:P36419 Aspartyl_tRNA synthetase (EC 6,1,1,12) (Aspartate__tRNA ligase) (AspRS) {Thermus thermophilus}; contains Pfam profile PF00152: tRNA synthetases class II (D, K and N)	29.1.12
254278_at	at4g22740	glycine_rich protein	35.1.40
266598_at	at2g46110	ketopantoate hydroxymethyltransferase family protein, similar to SP:Q9Y7B6 3_methyl_2_oxobutanoate hydroxymethyltransferase (EC 2,1,2,11) (Ketopantoate hydroxymethyltransferase) {Emericella nidulans}; contains Pfam profile PF02548: Ketopantoate hydroxymethyltransferase	18.4.2
250554_at	at5g07900	mitochondrial transcription termination factor family protein / mTERF family protein, low similarity to SP:Q99551 Transcription termination factor, mitochondrial precursor (mTERF) {Homo sapiens}; contains Pfam profile PF02536: mTERF	27.3.99
251958_at	at3g53560	chloroplast lumen common family protein	35.1
251956_at	at3g53460	29 kDa ribonucleoprotein, chloroplast / RNA_binding protein cp 29, nearly identical to SP:Q43349 29 kDa ribonucleoprotein, chloroplast precursor (RNA_binding protein cp29) {Arabidopsis thaliana}	27.4
253005_at	at4g38100	expressed protein	29.5
254148_at	at4g24280	heat shock protein 70, putative / HSP70, putative, strong similarity to heat shock protein 70 (Arabidopsis thaliana) GI:6746592; similar to heat shock 70 protein _ Spinacia oleracea,PID:g2654208	20.2.1
254208_at	at4g24175	expressed protein	35.2
254501_at	at4g20130	ribulose_1,5 bisphosphate carboxylase/oxygenase large subunit N_methyltransferase_related, contains weak similarity to Swiss_Prot:P94026 ribulose_1,5 bisphosphate carboxylase/oxygenase large subunit N_ methyltransferase, chloroplast precursor (Ribulose_ bisphosphate_carboxylase)_lysine N_methyltransferase, RuBisCO methyltransferase, RuBisco LSMT, rbcMT) (Nicotiana tabacum)	1.3.13
259070_at	at3g11670	digalactosyldiacylglycerol synthase 1 (DGD1) / MGDG:MGDG galactosyltransferase / galactolipid galactosyltransferase, identical to digalactosyldiacylglycerol synthase (DGD1) GI:5354158 (Arabidopsis thaliana)	11.10.2
251083_at	at5g01590	expressed protein	35.2
258696_at	at3g09650	pentatricopeptide (PPR) repeat_containing protein, contains Pfam profile PF01535: PPR repeat	27.1
263906_at	at2g36250	chloroplast division protein FtsZ (FtsZ2_1), identical to chloroplast division protein AtFtsZ2_1 (Arabidopsis thaliana) GI:15636809, plastid division protein FtsZ (Arabidopsis thaliana) GI:14195704	31.2
245150_at	at2g47590	photolyase/blue light photoreceptor (PHR2), identical to photolyase/blue light photoreceptor PHR2 (Arabidopsis thaliana) GI:3319288; contains Pfam domain, PF00875: deoxyribodipyrimidine photolyase	30.11
250394_at	at5g10910	mraW methylase family protein, contains Pfam profile PF01795: MraW methylase family	35.1
245914_at	at5g19620	outer membrane OMP85 family protein, weak similarity to chloroplastic outer envelope membrane protein (OEP75) (Pisum sativum) GI:633607; contains Pfam profile PF01103: outer membrane protein, OMP85 family	29.3.3
253669_at	at4g30000	dihydropterin pyrophosphokinase, putative / dihydropteroate synthase, putative / DHPS, putative, similar to dihydropterin pyrophosphokinase /dihydropteroate synthase (Pisum sativum) gi:1934972:emb:CAA69903	25.3
250137_at	at5g15390	tRNA/rRNA methyltransferase (SpoU) family protein, similar to SP:P19396 tRNA (Guanosine_2'_O_)_methyltransferase (EC 2,1,1,34) {Escherichia coli O157:H7}; contains Pfam profile PF00588: SpoU rRNA Methylase (RNA methyltransferase, TrmH) family	27.1
258573_at	at3g04260	SAP domain_containing protein, contains Pfam domain PF02037: SAP domain	28.1
266662_at	at2g25830	YebC_related, contains Pfam profile PF01709: Domain of unknown function; contains TIGRFAM TIGR01033: conserved hypothetical protein; similar to YebC (GI:5771432) (Legionella pneumophila)	35.1
266857_at	at2g26900	bile acid:sodium symporter family protein, low similarity to SP:Q12908 Ileal sodium/bile acid cotransporter {Homo sapiens}; contains Pfam profile PF01758: Sodium Bile acid symporter family	34.14
260292_at	at1g63680	Mur ligase family protein, contains Pfam profile: PF01225 Mur ligase family, catalytic domain	33.99
251936_at	at3g53700	pentatricopeptide (PPR) repeat_containing protein, low similarity to fertility restorer (Petunia x hybrida) GI:22128587; contains Pfam profile PF01535: PPR repeat	35.1.5
260086_at	at1g63240	expressed protein	35.2
264177_at	at1g02150	pentatricopeptide (PPR) repeat_containing protein, low similiarity to DNA_binding protein (Triticum aestivum) GI:6958202; contains Pfam profile: PF01535 PPR repeat	27.3.67
267018_at	at2g39140	pseudouridine synthase family protein	29.1.30
250147_at	at5g14600	expressed protein	35.2
263220_at	at1g30610	pentatricopeptide (PPR) repeat_containing protein, contains Pfam profile PF01535: PPR repeat	33.99
253686_at	at4g29750	expressed protein, contains Pfam domain, PF04581: Protein of unknown function (DUF578)	35.2
263946_at	at2g36000	mitochondrial transcription termination factor_related / mTERF_related, contains Pfam profile PF02536: mTERF	27.3.99
252318_at	at3g48730	glutamate_1_semialdehyde 2,1_aminomutase 2 (GSA 2) / glutamate_1_semialdehyde aminotransferase 2 (GSA_AT 2), identical to GSA2 (SP:Q42522)	19.3
247943_at	at5g57170	macrophage migration inhibitory factor family protein / MIF family protein, contains Pfam profile: PF01187 Macrophage migration inhibitory factor(MIF)	35.1
266478_at	at2g31170	tRNA synthetase class I (C) family protein, similar to cysteine_tRNA ligase (Escherichia coli) GI:41203; contains Pfam profile PF01406: tRNA synthetases class I (C)	29.1.16
253425_at	at4g32190	centromeric protein_related, low similarity to SP:Q02224 Centromeric protein E (CENP_E protein) {Homo sapiens}	35.1
250074_at	at5g17310	UTP__glucose_1_phosphate uridylyltransferase, putative / UDP_glucose pyrophosphorylase, putative / UGPase, putative, strong similarity to SP:P19595 UTP__glucose_1_phosphate uridylyltransferase (EC 2,7,7,9) (UDP_glucose pyrophosphorylase) (UDPGP) (UGPase) {Solanum tuberosum}; contains Pfam profile PF01704: UTP__glucose_1_phosphate uridylyltransferase	4.1.2
264099_at	at1g79050	DNA repair protein recA, identical to DNA repair protein recA, chloroplast (Precursor) SP:Q39199 from (Arabidopsis thaliana) ;contains Pfam profile: PF00154 recA bacterial DNA recombination protein	28.2
254535_at	at4g19710	bifunctional aspartate kinase/homoserine dehydrogenase, putative / AK_HSDH, putative, similar to gb:X71364 (PIR:S46497) aspartate kinase / homoserine dehydrogenase from Arabidopsis thaliana	13.1.3.6.1.10
267220_at	at2g02500	expressed protein, contains Pfam profile: PF01128 uncharacterized protein family UPF0007; identical to GP:12697583 2_C_methyl_D_erythritol 4_phosphate cytidyltransferase {Arabidopsis thaliana}; identical to cDNA 4_Diphosphocytidyl_2C_methyl_D_erythritol synthase (ISPD) GI:7385140	16.1.1.3
245747_at	at1g51100	expressed protein	35.2
246492_at	at5g16140	peptidyl_tRNA hydrolase family protein, contains Pfam profile PF01195: peptidyl_tRNA hydrolase	29.2.2

## Sheet: Hoja2
OCP3 HIGHEST COEXPRESSED GENES
ProbesetID
248075_at
254427_at
253589_at
257744_at
252473_s_at
252473_s_at
261762_at
258355_at
252290_at
250421_at
260125_at
260292_at
264698_at
259889_at
263322_at
266521_at
266662_at
266957_at
257891_at
257717_at
256805_at
257759_at
257903_at
252362_at
252277_at
251278_at
253635_at
250884_at
250006_at
249193_at
247386_at
