# Supplementary material for: Mediated Plastid RNA Editing in Plant Immunity
Source: PLoS Pathog. 2013 Oct 31;9(10):e1003713. doi: 10.1371/journal.ppat.1003713 (PMC3814343; doi:10.1371/journal.ppat.1003713)
Supplement: Table S2 — Genes showing highest co-expression index in relation to OCP3 (see Table S1), with their corresponding ID, functional annotation, and MapMan term. The PPRs encoding genes are highlighted in blue. (XLSX) [file ppat.1003713.s010.xlsx]

## Sheet: Hoja1
Supplementary Table SII. OCP3 MOST TIGHTLY COEXPRESSED GENES.
TranscriptID	assigned name	Annotation	MapManTerm
at5g55740	CCR21	pentatricopeptide (PPR) repeat_containing protein, contains INTERPRO:IPR002885 PPR repeats	35.1.5
at4g21190	PPRa	pentatricopeptide (PPR) repeat_containing protein, contains Pfam profile PF01535: PPR repeat	35.1.5
at4g30825	PPRb	pentatricopeptide (PPR) repeat_containing protein, contains Pfam profile PF01535: PPR repeat	35.1.5
at3g29230	PPRc	pentatricopeptide (PPR) repeat_containing protein, contains INTERPRO:IPR002885 PPR repeats	35.1.5
at3g46610	PPRd	[pentatricopeptide (PPR) repeat_containing protein, contains Pfam profile PF01535: PPR repeat ];[plastocyanin_like domain_containing protein, similar to NtEPc (Nicotiana tabacum) GI:4514716; contains Pfam profile PF02298: Plastocyanin_like domain ]	35.3
at5g14350	PPRe	[pentatricopeptide (PPR) repeat_containing protein, contains Pfam profile PF01535: PPR repeat ];[plastocyanin_like domain_containing protein, similar to NtEPc (Nicotiana tabacum) GI:4514716; contains Pfam profile PF02298: Plastocyanin_like domain ]	35.3
at1g15510	PPRf	pentatricopeptide (PPR) repeat_containing protein, contains INTERPRO:IPR002885 PPR repeats	35.1.5
at3g14330	PPRg	pentatricopeptide (PPR) repeat_containing protein, contains Pfam profile PF01535: PPR repeat	35.1.5
at3g49140	PPRh	pentatricopeptide (PPR) repeat_containing protein); similar to PPR986_12 [Physcomitrella patens] (GB:BAD67155,1); contains InterPro domain PPR repeat (InterPro:IPR002885)	35.1.5
at5g11270	OCP3	OCP3; expressed protein	35.2
at1g36390		co_chaperone grpE family protein, similar to co_chaperone CGE1 precursor isoform b (Chlamydomonas reinhardtii) GI:15384279; contains Pfam profile PF01025: co_chaperone GrpE	29.6
at1g63680		Mur ligase family protein, contains Pfam profile: PF01225 Mur ligase family, catalytic domain	33.99
at1g70200		RNA recognition motif (RRM)_containing protein, contains INTERPRO:IPR000504 RNA_binding region RNP_1 (RNA recognition motif) domain	27.4
at1g76405		expressed protein	35.2
at2g04270		glycoside hydrolase starch_binding domain_containing protein, contains Pfam profile: PF00686 starch binding domain	2.2.2.4
at2g24020		expressed protein, contains Pfam domain PF02575: Uncharacterized BCR, YbaB family COG0718	35.2
at2g25830		YebC_related, contains Pfam profile PF01709: Domain of unknown function; contains TIGRFAM TIGR01033: conserved hypothetical protein; similar to YebC (GI:5771432) (Legionella pneumophila)	35.1
at2g34640		expressed protein	27.3
at3g17170		ribosomal protein S6 family protein (RFC3), annotation temporarily based on supporting cDNA gi:15620809:dbj:AB057424,1:; contains TIGRfam TIGR00166 and Pfam PF01250 profiles ribosomal protein S6,	29.2.1.1.3.1.6
at3g18390		expressed protein, contains Pfam domain, PF04581: Protein of unknown function (DUF578)	33.99
at3g20930		RNA recognition motif (RRM)_containing protein, contains Pfam profile: PF00076 RNA recognition motif	27.4
at3g23070		expressed protein, contains Pfam domain, PF04581: Protein of unknown function (DUF578)	35.2
at3g28460		expressed protein, contains Pfam PF03602: Conserved hypothetical protein 95	35.2
at3g48500		expressed protein	35.2
at3g49470		nascent polypeptide_associated complex (NAC) domain_containing protein, similar to alpha_NAC, non_muscle form (Mus musculus) GI:1666690; contains Pfam profile PF01849: NAC domain	29.2.4
at3g61780		expressed protein, ; expression supported by MPSS	35.2
at4g30620		expressed protein, contains Pfam domain PF02575: Uncharacterized BCR, YbaB family COG0718; contains similarity to complex interacting protein 9 (CIP9) GI: 32892212	35.2
at5g03940		signal recognition particle 54 kDa protein, chloroplast / 54 chloroplast protein / SRP54 (FFC), identical to Swiss_Prot:P37107 signal recognition particle 54 kDa protein, chloroplast precursor (SRP54) (54 chloroplast protein) (54CP) (FFC) (Arabidopsis thaliana)	29.3.3
at5g18660		Encodes a protein with 3,8_divinyl protochlorophyllide a 8_vinyl reductase activity, Mutants accumulate divinyl chlorophyll rather than monovinyl chlorophyll,	19.13
at5g42480		DNAJ plastid division protein (ARC6), almost identical to dnaJ plastid division protein ARC6 (GI:33436339) (Arabidopsis thaliana);low similarity to cell division protein Ftn2 (Synechococcus sp, PCC 7942) GI:16226084; contains Pfam profile PF00226: DnaJ domain	20.2.1
at5g63420		metallo_beta_lactamase family protein	33.99
